# Supplementary material for: Sequence specific detection of bacterial 23S ribosomal RNA by TLR13
Source: eLife. 2012 Oct 30;1:e00102. doi: 10.7554/eLife.00102 (PMC3482692; doi:10.7554/eLife.00102)
Supplement: Supplementary file 1. — (A) DNA oligos used for TLR13 analyses. (B) DNA oligos for PCR amplification of DNA templates that direct in vitro transcription of 23S rRNA fragments. (C) RNA oligos used in this study. (D) DNA oligos for quantitative RT-PCR analyses of cytokines. DOI: http://dx.doi.org/10.7554/eLife.00102.009 [file elife00102s001.xls]

## Sheet: A
DNA oligos used for TLR13 analyses
Genotyping (WT; 91bp)
Forward: GAAGCTATCCAGTCATGGTAGAC
Reverse: TTCCTTTCACTGAAGCACTAACTC
Genotyping (Neomycin; 282bp)
Forward: TTCGGCTATGACTGGGCACAACAG
Reverse: TACTTTCTCGGCAGGAGCAAGGTG
RT-PCR TLR13
Forward: TGTCTGCTCTGGTGGACTTG
Reverse: GAGGAGTGAAGGCGTCTTTG
shTLR13a
Forward: TTTGCCAGAGTTTACTTATAGATTTTCAAGAGAAATCTATAAGTAAACTCTGGCTTTTTA
Reverse: AGCTTAAAAA GCCAGAGTTTACTTATAGATTTCTCTTGAAAATCTATAAGTAAACTCTGG
shTLR13b
Forward: TTT GTTCTTATATGATGCGTTTTTCAAGAGAAAACGCATCATATAAGAACTTTTTA
Reverse: AGCTTAAAAA GTTCTTATATGATGCGTTTTCTCTTGAAAAACGCATCATATAAGAA
TLR13 cDNA Rescue
Forward: TATCCCTGTCAGCAGCCAGGCA GCCAGAGCTTACTCATCGACTTTGATGATGCCATGTGTAATTT
Reverse: AAATTACACATGGCATCATCAAAGTCGATGAGTAAGCTCTGGCTGCCTGGCTGCTGACAGGGATA

## Sheet: B
DNA oligos for PCR amplification of DNA templates that direct in vitro transcription of 23S rRNA fragments
DH5α
23S-5' TAAGCGACTAAGCGTACACGG
23S-3' AAGGTTAAGCCTCACGGTTCAT
16S-5' ATCCTGGCTCAGATTGAACG
16S-3' AAGGAGGTGATCCAACCGC
DNA Oligos for 23S
T7 Forward: TAATACGACTCACTATAGGGCGA
T7 Reverse: TCGCCCTATAGTGAGTCGTATTA
Reverse
1-2664 CCTCTCGTACTAGGAGCAGC
1-2384 ACCTGCTTTCGCACCTGCTC
1-1894 GGGCTTCGATCAAGAGCTTC
1-1404 AGTACAGGAATATTAACCTGTTTC
Forward
214-2904 TAATACGACTCACTATAGGGCGAGGAAAAGAAATCAACCGAGA
424-2904 TAATACGACTCACTATAGGGCGAGGCTAAATACTCCTGACTGA
984-2904 TAATACGACTCACTATAGGGCGACCCAGACCGCCAGCTAAGGT
1544-2904 TAATACGACTCACTATAGGGCGACGACAAATGCCCTGCTTCCA
Forward+Reverse
1684-2384 (GTAACTTCGGGAGAAGGCAC; ACCTGCTTTCGCACCTGCTC)
1825-2384 (TGACGCCTGCCCGGTGCCGGAA; ACCTGCTTTCGCACCTGCTC)
1965-2384 (CACGAATGGCGTAATGATGGC; ACCTGCTTTCGCACCTGCTC)
2035-2384 (GCAGTGTACCCGCGGCAAGA; ACCTGCTTTCGCACCTGCTC)
2075-2384 (TTACTATAGCTTGACACTGAACAT; ACCTGCTTTCGCACCTGCTC)
2105-2384 (TTGATGTGTAGGATAGGTGGG; ACCTGCTTTCGCACCTGCTC)
2035-2194 (GCAGTGTACCCGCGGCAAGA; TAGAACATCAAACATTAAAGGGTG)
2035-2114 (GCAGTGTACCCGCGGCAAGA; TACACATCAAGGCTCAATGTTCA)
2035-2104 (GCAGTGTACCCGCGGCAAGA; GGCTCAATGTTCAGTGTCAAGC)
2035-2094 (GCAGTGTACCCGCGGCAAGA; TCAGTGTCAAGCTATAGTAAAGG)
2035-2084 (GCAGTGTACCCGCGGCAAGA; GCTATAGTAAAGGTTCACGGGG)
T7 transcription
T7_2031-2080
sense: TAATACGACTCACTATAGGGCGAGCAGTGTACCCGCGGCAAGACGGAAAGACCCCGTGAACCTTTACTATAGC
antisense: GCTATAGTAAAGGTTCACGGGGTCTTTCCGTCTTGCCGCGGGTACACTGCTCGCCCTATAGTGAGTCGTATTA
T7_2031-2070
sense: TAATACGACTCACTATAGGGCGAGCAGTGTACCCGCGGCAAGACGGAAAGACCCCGTGAACCT
antisense: AGGTTCACGGGGTCTTTCCGTCTTGCCGCGGGTACACTGCTCGCCCTATAGTGAGTCGTATTA
T7_2041-2080
sense: TAATACGACTCACTATAGGGCGACGCGGCAAGACGGAAAGACCCCGTGAACCTTTACTATAGC
antisense: GCTATAGTAAAGGTTCACGGGGTCTTTCCGTCTTGCCGCGTCGCCCTATAGTGAGTCGTATTA
T7_2041-2070
sense TAATACGACTCACTATAGGGCGACGCGGCAAGACGGAAAGACCCCGTGAACCT
antisense AGGTTCACGGGGTCTTTCCGTCTTGCCGCGTCGCCCTATAGTGAGTCGTATTA
T7_2031-2060
sense: TAATACGACTCACTATAGGGCGAGCAGTGTACCCGCGGCAAGACGGAAAGACC
antisense: GGTCTTTCCGTCTTGCCGCGGGTACACTGCTCGCCCTATAGTGAGTCGTATTA
T7_2031-2055
sense: TAATACGACTCACTATAGGGCGAGCAGTGTACCCGCGGCAAGACGGAA
antisense: TTCCGTCTTGCCGCGGGTACACTGCTCGCCCTATAGTGAGTCGTATTA

## Sheet: C
RNA oligos used in this study
RNA Oligos
2035-2074 GCAGUGUACCCGCGGCAAGACGGAAAGACCCCGUGAACCU
2035-2050 GCAGUGUACCCGCGGC
2054-2068 ACGGAAAGACCCCGU
5’ or 3’ deletions:
2055-2067 CGGAAAGACCCCG
2056-2066 GGAAAGACCCC
2057-2065 GAAAGACCC
2054-2067 ACGGAAAGACCCCG
2054-2066 ACGGAAAGACCCC (ISR23)
2054-2065 ACGGAAAGACCC
2055-2068 CGGAAAGACCCCGU
2056-2068 GGAAAGACCCCGU
2057-2068 GAAAGACCCCGU
Point mutations:
2054A→G GCGGAAAGACCCCGU
2055C→A AAGGAAAGACCCCGU
2056G→A ACAGAAAGACCCCGU
2057G→A ACGAAAAGACCCCGU
2058A→U ACGGUAAGACCCCGU
2058A→C ACGGCAAGACCCCGU
2058A→mA ACGGmAAAGACCCCGU
2059A→G ACGGAGAGACCCCGU
2060A→G ACGGAAGGACCCCGU
2061G→A ACGGAAAAACCCCGU
2062A→G ACGGAAAAGCCCCGU
2053C→A ACGGAAAGAACCCGU
2064C→A ACGGAAAGACACCGU
L. Salivarius 2284-2298 ACGGAAAGACCCCAU
H. Marismortui 2092-2106 AAGCGAAGACCCUAU

## Sheet: D
DNA oligos for quantitative RT-PCR analyses of cytokines
Cytokine
IL-1β
Forward: TCTATACCTGTCCTGTGTAATG
Reverse: GCTTGTGCTCTGCTTGTG
IL-6
Forward: TCCATCCAGTTGCCTTCTTG
Reverse: GGTCTGTTGGGAGTGGTATC
IL-10
Forward: TTCCCAGTCGGCCAGAGCCA
Reverse: GCCATGCTTCTCTGCCTGGGG
TNFα
Forward: CCTCCCTCTCATCAGTTCTATGG
Reverse: GGCTACAGGCTTGTCACTCG
MCP1
Forward: AGGTCCCTGTCATGCTTCTG
Reverse: TGGGATCATCTTGCTGGTG
RP119
Forward: AAATCGCCAATGCCAACTC
Reverse: TCTTCCCTATGCCCATATGC
